# Supplementary material for: Characterization of the Expression of the RNA Binding Protein eIF4G1 and Its Clinicopathological Correlation with Serous Ovarian Cancer
Source: PLoS One. 2016 Sep 26;11(9):e0163447. doi: 10.1371/journal.pone.0163447 (PMC5036801; doi:10.1371/journal.pone.0163447)
Supplement: S1 Table — (XLSX) [file pone.0163447.s004.xlsx]

## Sheet: Sheet1
Spot	The percentage of the cells of interest staining positive	The score of postive cells	Intensity of staining	H SCORE	Age	Omentum metastasis	Tumor stage	Grade	Cytoreduction	CA125（U/ml)	Whether accept chemotherapy	Response to initial chemotherapy	PFS(month)	Status	OS(month)	Status
1	0.2	1	1	1	53	absent	IIA	low differentiated	Optimal	4169.41	yes	Sensitive	26	0	69	1
2	0.9	4	2	8	55	absent	IIB	high	Optimal	202.13	yes	Sensitive	33	0	47	0
3	0.95	4	1	4	49	present	IIIC	high	Suboptimal	3108.22	yes	Resistant	4	0	10	0
4	0.8	4	1	4	41	absent	IC	high	Optimal	991.3	yes	Resistant	5	0	25	0
5	0.7	3	1	3	61	absent	IIIA	high	Optimal	Missing data	yes	Sensitive	58		66	1
6	0.3	2	1	2	51	absent	IIA	high	Optimal	919.4	yes	Sensitive	28	0	65	1
7	1	4	2	8	62	present	III	high	Optimal	217.88	yes	Sensitive	24	0	24	0
8	0.8	4	1	4	40	present	III	low differentiated	Suboptimal	264.9	yes	Resistant	2	0	9	0
9	0.05	1	1	1	43	present	IIIC	high	Suboptimal	3376.27	yes	Sensitive	12	0	20	0
10	0.95	4	1	4	56	present	IIIC	low differentiated	Suboptimal	594.7	yes	Sensitive	21	0	58	1
11	0.5	3	1	3	66	present	IIIC	high	Suboptimal	329.13	yes	Sensitive	12	0	33	0
12	0.8	4	1	4	53	present	IIIC	high	Optimal	746.6	yes	Sensitive	37	0	55	1
13	0.8	4	1	4	63	absent	IIIB	high	Optimal	941.5	yes	Sensitive	55	1	55	1
14	0.05	1	1	1	50	present	IIIC	high	Suboptimal	>5094.00	yes	Resistant	1	0	15	0
15	0.15	1	1	1	47	absent	IA	low differentiated	Optimal	10.48	yes	Sensitive	54	1	54	1
16	0.5	3	1	3	47	present	IIIC	high	Optimal	166.75	yes	Sensitive	34	0	53	1
17	0.7	3	1	3	52	absent	IIC	high	Optimal	230.2	yes	Sensitive	53	1	53	1
18	0.8	4	1	4	53	present	IIIC	high	Optimal	878.21	yes	Sensitive	25	0	53	1
19	0.9	4	1	4	58	present	IIIC	high	Suboptimal	102.31	yes	Resistant	2	0	8	0
20	0.8	4	1	4	61	absent	IIIB	high	Optimal	680	yes	Sensitive	29	0	51	1
21	0.85	4	1	4	37	present	IIIC	high	Suboptimal	1067.08	yes	Resistant			8	0
22	0.6	3	1	3	58	present	IIIC	low	Optimal	318.68	yes	Sensitive	36	0	44	0
23	0.3	2	1	2	57	absent	IIA	high	Optimal	219.55	yes	Sensitive	21	0	50	1
24	0.3	2	1	2	56	present	IIIC	high	Optimal	4257.71	yes	Sensitive	13	0	41	0
25	0.7	3	1	3	50	present	IIIB	high	Optimal	558.07	yes	Resistant	11	0	19	0
26	0.95	4	1	4	45	present	IIIC	high	Optimal	1433.48	yes	Sensitive	13	0	48	1
27	1	4	1	4	55	absent	IIA	high	Optimal	89.14	yes	Resistant	9	0	48	1
28	0.9	4	2	8	45	absent	III	high	Optimal	97.89	yes	Sensitive	36	0	48	1
29	0.95	4	1	4	45	present	IIIC	high	Suboptimal	1514	yes	Resistant	6	0	24	0
30	1	4	2	8	48	present	IIIC	high	Suboptimal	1644.43	yes	Sensitive	13	0	17	0
31	0.1	1	1	1	55	present	IIIC	high	Suboptimal	434.06	yes	Resistant	0	0	7	0
32	0.9	4	1	4	48	present	III	high	Suboptimal	4931	yes	Resistant	12	0	14	0
33	0.95	4	1	4	49	present	IIIC	low	Suboptimal	3763.42	yes	Resistant	9	0	21	0
34	0.85	4	3	12	65	present	IIIC	high	Optimal	2053.07	yes	Sensitive	42	1	42	1
35	0.8	4	1	4	73	present	IIIC	high	Optimal	511.56	yes	Sensitive	28	0		0
36	0.8	4	1	4	51	present	IIIC	high	Optimal	978.2	yes	Sensitive	23	0	33	0
37	1	4	1	4	43	absent	IIB	high	Optimal	421.08	yes	Sensitive	27	0	41	1
38	0.4	2	1	2	65	present	IIIC	high	Suboptimal	>800	yes	Resistant		0	16	0
39	1	4	2	8	48	present	IIIC	high	Suboptimal	4485.39	yes	Resistant	1	0	10	0
40	1	4	1	4	62	present	IIIC	high	Suboptimal	196.82	yes	Resistant	9	0	13	0
41	0.9	4	1	4	64	present	IIIB	high	Suboptimal	998.37	chemotherapy only once	Missing data			8	0
42	0.95	4	1	4	59	present	IIIC	high	Optimal	16.63	yes	Sensitive	18	0	56	1
43	0.8	4	1	4	47	present	IIIC	high	Optimal	3764.75	yes	Sensitive	23	0	33	0
44	0.9	4	1	4	57	present	IIIC	high	Optimal	196.59	yes	Sensitive	12	0	23	0
45	1	4	1	4	59	present	III	high	Optimal	746.26	yes	Sensitive	16	0	25	0
46	0.98	4	2	8	58	present	IIIC	high	Optimal	2571.92	yes	Sensitive	17	0	35	1
47	1	4	1	4	53	present	IIIC	high	Suboptimal	284.9	yes	Resistant	7	0	8	0
48	0.8	4	1	4	63	absent	IIB	high	Optimal	51.64	yes	Sensitive	31	0	31	0
49	0.95	4	1	4	35	absent	IV	high	Optimal	1000	yes	Resistant	8	0	12	0
50	1	4	1	4	55	present	IV	high	Optimal	>5060	yes	Sensitive	33	1	33	1
51	1	4	1	4	55	absent	IIC	high	Optimal	747	yes	Sensitive	32	1	32	1
52	1	4	1	4	59	present	IIIC	high	Suboptimal	>4969	yes	Sensitive	32	1	32	1
53	0.9	4	1	4	49	present	IIIC	high	Optimal	650.5	yes	Sensitive	32	1	32	1
54	1	4	2	8	65	present	IIIC	high	Suboptimal	427.7	yes	Sensitive	7	0	10	0
55	0.7	3	1	3	58	absent	IIB	high	Optimal	4335.15	yes	Sensitive	31	1	31	1
56	0.9	4	2	8	52	absent	IIIC	high	Optimal	709.72	yes	Resistant	10	0	11	0
57	0.8	4	1	4	65	absent	IIIC	high	Suboptimal	＞4969	yes	Resistant	6	0	23	0
58	1	4	1	4	42	absent	IC	high	Optimal	13.04	yes	Sensitive	12	0	24	0
59	1	4	1	4	42	absent	IA	low	Optimal	53.37	yes	Sensitive	29	1	29	1
60	0.3	2	1	2	46	absent	IA	high	Optimal	656.11	yes	Sensitive	29	1	29	1
61	0.1	1	1	1	57	present	III	high	Optimal	600.15	yes	Resistant	2	0	20	0
62	1	4	1	4	57	absent	IIC	high	Optimal	1084.36	yes	Resistant	28	1	28	1
63	0.08	4	1	4	60	absent	IIIC	high	Optimal	3196.69	yes	Resistant	11	0	27	1
64	0.9	4	2	8	54	absent	IIC	high	Optimal	421.77	yes	Sensitive	27	1	27	1
65	0.7	3	1	3	48	absent	IIIB	low	Optimal	845.13	yes	Sensitive	26	1	26	1
66	0.05	1	1	1	61	absent	IV	high	Suboptimal	2958.42	yes	Sensitive	14	0	26	1
67	1	4	2	8	57	present	IIIC	high	Suboptimal	1494.83	yes	Resistant	4	0	9	0
68	1	4	1	4	52	present	IIIC	high	Optimal	>4969.00	yes	Resistant	9	0	25	1
69	0.95	4	2	8	43	absent	IIIC	high	Suboptimal	1022.31	yes	Resistant	6	0	10	0
70	1	4	2	8	42	present	IIIC	high	Optimal	489.62	yes	Sensitive	15	0	24	1
71	1	4	1	4	50	present	IIIC	high	Suboptimal	1216.05	yes	Sensitive	12	0	21	0
72	0.5	3	1	3	50	present	IIIC	high	Optimal	485.61	yes	Resistant	11	0	22	1
73	0.9	4	1	4	46	present	IIIC	high	Suboptimal	624.26	yes	Resistant	10	0	22	0
74	0.9	4	1	4	44	present	IV	high	Suboptimal	4969	yes	Sensitive			21	1
75	0.95	4	1	4	44	present	IIIC	high	Optimal	1908.17	yes	Resistant	10	0	17	0
76	1	4	1	4	51	absent	IIIC	high	Optimal	481.62	yes	Sensitive	21	1	21	1
77	1	4	1	4	48	present	IIIC	high	Optimal	73.25	yes	Sensitive	20	1	20	1
78	0.8	4	1	4	45	present	IIIC	high	Optimal	176.51	yes	Sensitive	20	0	20	1
79	0.95	4	1	4	46	absent	IIIB	high	Optimal	795.13	yes	Resistant	0	0	19	1
80	0.95	4	1	4	45	absent	IIIC	high	Optimal	>5005	yes	Resistant	19	1	19	1
81	1	4	1	4	49	present	IIIC	high	Suboptimal	806.6	yes	Resistant	6	0	8	0
82	0.3	2	1	2	66	present	IIIC	high	Optimal	535.85	yes	Resistant	8	0	15	0
83	1	4	1	4	42	absent	IIC	high	Optimal	164.43	yes	Resistant	18	1	18	1
84	0.9	4	1	4	41	present	IIIC	high	Optimal	160.75	yes	Sensitive	15	0	17	1
85	1	4	2	8	51	absent	IIC	high	Optimal	410.54	yes	Sensitive	16	1	16	1
86	1	4	1	4	50	present	IIIC	high	Optimal	2278	yes	Sensitive	16	1	16	1
87	1	4	1	4	47	absent	IC	high	Optimal	118.69	yes	Sensitive	13	1	13	1
88	0.95	4	1	4	69	present	IIIA	high	Optimal	298.87	yes	Sensitive	13	1	13	1
89	0.95	4	1	4	70	present	IIIC	high	Suboptimal	761.59	yes	Sensitive	11	0	11	1
90	1	4	0	0	60	absent	IIC	high	Optimal	78.1	yes	Sensitive	11	1	11	1
91	1	4	2	8	46	present	IIIC	high	Optimal	49.6	yes	Resistant	8	0	10	1
92	1	4	1	4	43	present	IIIC	high	Suboptimal	532.3	no	Missing data			4	0
93	0.7	3	1	3	50	present	IIIC	high	Optimal	360.1	no	Missing data	0	0	9	0
94	missing data	—			63	present	IIIC	high	Suboptimal	5076	no	Missing data	2	0	2	0
95	0.15	1	1	1	56	present	IIIC	high	Suboptimal	>5076.00	no	Missing data	8	0	8	0
96	0.1	1	2	2	81	absent	IA	high	Optimal	Missing data	no	Missing data	36	1	36	1
97	0.05	1	1	1	48	present	IIIC	high	Suboptimal	5060	no	Missing data	4	0	23	0
98	1	4	3	12	64	present	IIIC	high	Suboptimal	>1608	no	Missing data	12	0	12	0
99	0.7	3	1	3	31	absent	IC	high	Optimal	>800	no	Missing data	28	1	28	1
100	0.95	4	1	4	43	absent	IIA	high	Optimal	67.08	no	Missing data	25	0	25	0
101	0.1	1	0	0	67	absent	IC	high	Optimal	101.44	no	Missing data	18	1	18	1
102	0.8	4	1	4	72	absent	Iib	high	Optimal	5005	no	Missing data	18	1	18	1
103	0.4	2	1	2	54	present	IIIC	high	Optimal	1879.07	no	Missing data	3	0	3	0
104	0.8	4	1	4	49	present	IIIC	high	Optimal	242.34	no	Missing data	2	0	12	1
105	0.7	3	1	3	53	absent	IC	high	Optimal	51.67	no	Missing data	11	1	11	1
106	0.15	1	1	1	71	present	IIIC	high	Suboptimal	2684.93	no	Missing data			8	0
107	0.95	4	1	4	59	present	IIIC	high	Suboptimal	350.18	no	Missing data	0	0	2	0
108	1	4	1	4	51	present	IIIC	high	Optimal	684.78	no	Missing data	10	1	10	1
109	0.9	4	1	4	64	present	IIIc	high	Suboptimal	5824.4	yes	Resistant	10	1	10	1
110	1	4	1	4	70	present	IIIc	high	Suboptimal	841.49	no	Missing data			6	0
111	1	4	1	4	43	present	IV	high	Suboptimal	4426.67	yes	Resistant	6	0	10	1
112	0.9	4	1	4	62	present	IIIc	high	Suboptimal	2844.13	yes	Sensitive	10	1	10	1
113	1	4	1	4	58	absent	IIC	high	Optimal	>800	chemotherapy only once	Missing data			9	1
114	0.9	4	1	4	53	present	IV	high	Optimal	750.97	yes	Sensitive	8	1	8	1
115	0.98	4	1	4	61	present	IIIb	high	Suboptimal	237.8	no	Missing data			8	0
116	0.5	3	1	3	34	present	IIIC	high	Optimal	1137.92	no	Missing data	8	1	8	1
117	0.7	3	1	3	45	present	IIC	high	Suboptimal	1456.58	yes	Sensitive	7	1	7	1
118	1	4	1	4	63	present	IIIC	high	Suboptimal	3005	yes	Resistant	7	0	7	1
119	1	4	2	8	54	present	III	high	Suboptimal	536.62	yes	Resistant	5	0	7	1
120	0.7	3	1	3	64	present	IIIc	high	Suboptimal	>800	no	Missing data
121	0.9	4	1	4	57	present	IIIc	high	Optimal	53.4	under chemotherapy	Missing data	7	1	7	1
122	1	4	1	4	60	present	IIIC	high	Optimal	630.98	chemotherapy only once	Missing data			9	0
123	0	0	0	0	49	absent	IIIA	high	Optimal	271.26	chemotherapy only once	Missing data	5	1	5	1
124	0.95	4	1	4	69	present	IIIC	high	Suboptimal	3775.3	yes	Sensitive	5	1	5	1
125	0.9	4	1	4	69	present	IVB	high	Suboptimal	181.01	no	Missing data	5	1	5	1
126	0.9	4	2	8	67	present	IIIC	high	Suboptimal	1012	under chemotherapy	Missing data	4	1	4	1
127	0	0	0	0	52	absent	IIc	high	Optimal	373.23	under chemotherapy	Missing data	4	1	4	1
128	0.8	4	1	4	51	present	IIIc	high	Suboptimal	786.3	yes	Resistant	3	0	7	1
129	1	4	2	8	50	present	IIIc	high	Optimal	927	under chemotherapy	Missing data	4	1	4	1
130	0.4	2	1	2	47	absent	IIIC	high	Optimal	1207	under chemotherapy	Missing data	4	1	4	1
131	1	4	1	4	67	present	IIIC	high	Suboptimal	1582.67	under chemotherapy	Missing data	4	1	4	1
132	0.4	2	1	2	61	present	IIIC	high	Optimal	384.16	under chemotherapy	Missing data	0	0	5	0
133	0.2	1	0	0	56	absent	IC	high	Optimal	199.97	yes	Sensitive	11	1	11	1
134	0.9	4	1	4	56	missing	IIIC	high	Suboptimal	2227.8	yes	Sensitive			56	1
														0: progression		0:death
														1: not progression		1:alive
														new updated survival data
